# Supplementary material for: Delivering SaCas9 mRNA by lentivirus-like bionanoparticles for transient expression and efficient genome editing
Source: Nucleic Acids Res. 2019 Feb 13;47(8):e44. doi: 10.1093/nar/gkz093 (PMC6486560; doi:10.1093/nar/gkz093)
Supplement: Supplementary Data [file nar_47_8_e44_s1.zip]

Archive with 5 entries (5 files):
- supplementary data.docx
- Supplementary Table 2.docx
- Supplementory Excel File 1.xlsx
- Supplementry table 1.docx
- Supplementry_table_3_.docx
