# Supplementary material for: Delivering SaCas9 mRNA by lentivirus-like bionanoparticles for transient expression and efficient genome editing
Source: Nucleic Acids Res. 2019 Feb 13;47(8):e44. doi: 10.1093/nar/gkz093 (PMC6486560; doi:10.1093/nar/gkz093)
Supplement: Supplementary Data [file nar_47_8_e44_s1.zip › Supplementory Excel File 1.xlsx]

## Sheet: Sheet1
	Supporting Fig.1C
	Related to Fig.1C
												p24 ELISA results (ng/ml)
	P value summary	***
	Are means signif. different? (P < 0.05)	Yes
	Number of groups	5											No MCP	MCP-VPR	NEF-MCP	NC-MCP	MA-MCP
	F	9.431										Number of values	3	3	3	4	5
	R squared	0.7437
												Minimum	65.92	90.85	125	90.76	30.6
	ANOVA Table	SS	df	MS								25% Percentile	65.92	90.85	125	91.39	30.75
	Treatment (between columns)	15470	4	3869								Median	98	117.6	131	96.63	31.69
	Residual (within columns)	5332	13	410.2								75% Percentile	138.2	119.5	133.5	104.5	71.98
	Total	20810	17									Maximum	138.2	119.5	133.5	106.1	72.27
	Tukey's Multiple Comparison Test	Mean Diff.	q	Significant? P < 0.05?	Summary	95% CI of diff						Mean	100.7	109.3	129.8	97.52	47.43
	No MCP vs MCP-VPR	-8.616	0.7368	No	ns	-60.69 to 43.45						Std. Deviation	36.24	16.04	4.4	6.904	22.42
	No MCP vs NEF-MCP	-29.11	2.489	No	ns	-81.18 to 22.96						Std. Error	20.92	9.261	2.54	3.452	10.02
	No MCP vs NC-MCP	3.197	0.2923	No	ns	-45.51 to 51.90
	No MCP vs MA-MCP	53.29	5.096	Yes	*	6.722 to 99.87						Lower 95% CI	10.7	69.49	118.9	86.54	19.59
	MCP-VPR vs NEF-MCP	-20.49	1.753	No	ns	-72.56 to 31.58						Upper 95% CI	190.7	149.2	140.8	108.5	75.26
	MCP-VPR vs NC-MCP	11.81	1.08	No	ns	-36.89 to 60.52
	MCP-VPR vs MA-MCP	61.91	5.92	Yes	**	15.34 to 108.5
	NEF-MCP vs NC-MCP	32.31	2.954	No	ns	-16.40 to 81.01
	NEF-MCP vs MA-MCP	82.4	7.879	Yes	***	35.83 to 129.0
	NC-MCP vs MA-MCP	50.1	5.215	Yes	*	7.318 to 92.88

## Sheet: Sheet2
		Test the best fusion partner for MCP, supporting Fig.1D
		2017-12-13
		Gate for cell population				Gate out doublets
			Plot 29 (FL1-A/SSC-A)
			Q13-UL			Q13-UR			Q13-LL			Q13-LR
			Count	% of This Plot	Mean FL1-A	Count	% of This Plot	Mean FL1-A	Count	% of This Plot	Mean FL1-A	Count	% of This Plot	Mean FL1-A
		C01 negative control	0	0	0	0	0	0	13605	0.9989	1921.83	15	0.0011	12102.8
		A02 D64V-1	0	0	0	0	0	0	10978	0.9746	1947.78	286	0.0254	84723.9
		A03 D64V-2	0	0	0	0	0	0	11091	0.9726	2071.43	312	0.0274	79509.2
		C02 d64v-1	0	0	0	0	0	0	21028	0.9745	1963.99	550	0.0255	85677.2
		C03 d64v-2	0	0	0	0	0	0	23200	0.9713	2022.07	685	0.0287	88328.2
		C04 vpr-1	0	0	0	0	0	0	21503	0.9695	2744.11	677	0.0305	84503.2
		C05 vpr-2	0	0	0	0	0	0	20480	0.9542	3212.41	984	0.0458	76313.6
		A04 vpr-1	0	0	0	0	0	0	8609	0.9693	2759.68	273	0.0307	79240.5
		A05 vpr-2	0	0	0	0	0	0	5826	0.9532	3259.87	286	0.0468	74270.1
		C06 nef-1	0	0	0	0	0	0	22357	0.9546	2695.04	1064	0.0454	107343
		C07 nef-2	0	0	0	0	0	0	21799	0.9638	2171.17	818	0.0362	84392
		A06 NEF-1	0	0	0	0	0	0	12022	0.9528	2758.85	596	0.0472	102858
		A07 NEF-2	0	0	0	0	0	0	11035	0.961	2243.19	448	0.039	75791.3
		C08 ma-ms2x2-1	0	0	0	0	0	0	22118	0.9619	2373.6	875	0.0381	119370
		C09 ma-ms2x2-2	0	0	0	0	0	0	22576	0.9592	2550.21	961	0.0408	112064
		A08 MA-MS2x2-1	0	0	0	0	0	0	11484	0.9608	2410.92	469	0.0392	115035
		A09 MA-MS2x2-2	0	0	0	0	0	0	11567	0.9602	2641.39	479	0.0398	113457
		A10 NC-MS2x2-1	0	0	0	0	0	0	13180	0.9411	2407.74	825	0.0589	124909
		A11 NC-MS2x2-2	0	0	0	0	0	0	12843	0.9432	2312.9	774	0.0568	102545
		C10 nc-ms2x2-1	0	0	0	0	0	0	22489	0.9415	2292.41	1397	0.0585	114565
		C11 nc-ms2x2-2	0	0	0	0	0	0	22115	0.9434	2061.8	1327	0.0566	90382.7
	One-way ANOVA
	Table Analyzed	GFP+ reporter after transduction
	One-way analysis of variance
	P value	< 0.0001
	P value summary	***
	Are means signif. different? (P < 0.05)	Yes
	Number of groups	5
	F	21.45
	R squared	0.8512
	ANOVA Table	SS	df	MS
	Treatment (between columns)	19.66	4	4.916
	Residual (within columns)	3.438	15	0.2292
	Total	23.1	19
	Tukey's Multiple Comparison Test	Mean Diff.	q	Significant? P < 0.05?	Summary	95% CI of diff
	No MCP vs MCP-VPR	-1.17	4.888	Yes	*	-2.215 to -0.1247
	No MCP vs NEF-MCP	-1.52	6.35	Yes	**	-2.565 to -0.4747
	No MCP vs NC-MCP	-3.095	12.93	Yes	***	-4.140 to -2.050
	No MCP vs MA-MCP	-1.273	5.316	Yes	*	-2.318 to -0.2272
	MCP-VPR vs NEF-MCP	-0.35	1.462	No	ns	-1.395 to 0.6953
	MCP-VPR vs NC-MCP	-1.925	8.042	Yes	***	-2.970 to -0.8797
	MCP-VPR vs MA-MCP	-0.1025	0.4282	No	ns	-1.148 to 0.9428
	NEF-MCP vs NC-MCP	-1.575	6.58	Yes	**	-2.620 to -0.5297
	NEF-MCP vs MA-MCP	0.2475	1.034	No	ns	-0.7978 to 1.293
	NC-MCP vs MA-MCP	1.823	7.614	Yes	***	0.7772 to 2.868

## Sheet: Sheet3
			Test whether 1 or 2 copies of MCP is better
			Plot 4 (FSC-A/FSC-H)	Plot 5 (FL1-A)		Plot 1 (FL1-A/SSC-A)
			This Plot	This Plot		Q1-UL			Q1-UR			Q1-LL			Q1-LR
			% of All	Mean FL1-A	% of This Plot	Count	% of This Plot	Mean FL1-A	Count	% of This Plot	Mean FL1-A	Count	% of This Plot	Mean FL1-A	Count	% of This Plot	Mean FL1-A
		A01	0.5805	20094.7	1	0	0	0	0	0	0	13516	0.9989	3391.48	15	0.0011	19473.5
		A02 2xMs2	1	189731	1	0	0	0	0	0	0	23066	0.9605	3115.52	949	0.0395	190024
		A03 2xMs2-2	1	200693	1	0	0	0	0	0	0	22768	0.9608	3062.4	929	0.0392	203514
		A04 2xms2-3	1	187966	1	0	0	0	0	0	0	21954	0.9495	3122.68	1168	0.0505	186610
		A05 2xms2-4	1	197804	1	0	0	0	0	0	0	22246	0.9513	3144.25	1139	0.0487	196565
		A06 1xms2-1	1	177800	1	0	0	0	0	0	0	21927	0.942	3074.28	1349	0.058	177532
		A07 1xms2-2	1	182616	1	0	0	0	0	0	0	22046	0.9444	3071.67	1298	0.0556	186343
		A08 1xms2-3	1	208259	1	0	0	0	0	0	0	21281	0.9397	3252.34	1366	0.0603	202668
		A09 1xms2-4	1	192113	1	0	0	0	0	0	0	21466	0.9446	3030.32	1259	0.0554	194193
		t-Test
		Table Analyzed	Data 1
		Column A	NC-2xMS2
		vs	vs
		Column B	NC-1xMS2
		Unpaired t test
		P value	0.007
		P value summary	**
		Are means signif. different? (P < 0.05)	Yes
		One- or two-tailed P value?	Two-tailed
		t, df	t=4.018 df=6
		How big is the difference?
		Mean ± SEM of column A	4.448 ± 0.2982 N=4
		Mean ± SEM of column B	5.733 ± 0.1154 N=4
		Difference between means	-1.285 ± 0.3198
		95% confidence interval	-2.068 to -0.5025
		R squared	0.7291
		F test to compare variances
		F,DFn, Dfd	6.676, 3, 3
		P value	0.1533
		P value summary	ns
		Are variances significantly different?	No

## Sheet: Sheet4
		Supporting Fig.1E
			Plot 4 (FL1-A/SSC-A)
			This Plot		Q2-UL		Q2-UR		Q2-LL		Q2-LR
			Count	Mean FL1-A	% of This Plot	Mean FL1-A	% of This Plot	Mean FL1-A	% of This Plot	Mean FL1-A	% of This Plot	Mean FL1-A
		A01 with packaing 66 µl (5ng p24)-1	15083	8487.74	0	0	0	0	0.9826	2119.58	0.0174	368726
		A02 with packaing 66 µl (5ng p24)-2	17122	8903.87	0	0	0	0	0.9814	2062.41	0.0186	369271
		A03 with packaing 66 µl (5ng p24)-3	15953	8240.47	0	0	0	0	0.9839	2222.59	0.0161	375776
		A04 with packaing 178 µl (15ng p24)-1	15854	23490	0	0	0	0	0.9417	2318.63	0.0583	365578
		A05 with packaing 178 µl (15ng p24)-2	15861	22417	0	0	0	0	0.947	2307.02	0.053	381575
		A06 with packaing 178 µl (15ng p24)-3	14507	30544	0	0	0	0	0.9376	2555.95	0.0624	451199
		A07 with packaing 534 µl (45ng p24)-1	9602	64256.5	0	0	0	0	0.8655	3398.95	0.1345	456036
		A08 with packaing 534 µl (45ng p24)-2	7887	72581	0	0	0	0	0.8409	3772.03	0.1591	436199
		A09 with packaing 534 µl (45ng p24)-3	7789	70640.4	0	0	0	0	0.8294	3649.37	0.1706	396270
		E01 without packaging but mRuby-66 µl-1	14650	2082.7	0	0	0	0	0.9999	2081.99	0.0001	12574
		E02 without packaging but mRuby-66 µl-2	14353	2061.85	0	0	0	0	0.9998	2054.29	0.0002	38263
		E03 without packaging but mRuby-66 µl-3	13908	2197.64	0	0	0	0	0.9999	2195.7	0.0001	15663.5
		E04 without packaging but mRuby-178 µl-1	14696	2059.31	0	0	0	0	0.9999	2055.59	0.0001	56686
		E05 without packaging but mRuby-178 µl-2	14679	2138.73	0	0	0	0	1	2138.73	0	0
		E06 without packaging but mRuby-178 µl-3	13924	2109.97	0	0	0	0	0.9999	2108.26	0.0001	25879
		E07 without packaging but mRuby-534 µl-1	14827	2340.06	0	0	0	0	0.9995	2229.89	0.0005	206411
		E08 without packaging but mRuby-534 µl-2	15020	2416.76	0	0	0	0	0.9995	2254.2	0.0005	351058
		E09 without packaging but mRuby-534 µl-3	14342	2207.56	0	0	0	0	0.9997	2172.15	0.0003	129149
		H01 negative	15576	2133.08	0	0	0	0	0.9999	2132.39	0.0001	12987
		Statistical analysis
		Parameter
		Table Analyzed	mRuby
		Two-way ANOVA
		Source of Variation	% of total variation	P value
		Interaction	26.12	< 0.0001
		treatment	46.21	< 0.0001
		dose	26.38	< 0.0001
		Source of Variation	P value summary	Significant?
		Interaction	***	Yes
		treatment	***	Yes
		dose	***	Yes
		Source of Variation	Df	Sum-of-squares	Mean square	F
		Interaction	2	148.7	74.35	122.6
		treatment	1	263	263	433.7
		dose	2	150.2	75.09	123.8
		Residual	12	7.278	0.6065
		Number of missing values	0
		Bonferroni posttests
		With modified packaging plasmi vs mRuby
		dose	With modified packaging plasmi	mRuby	Difference	95% CI of diff.
		66.00	1.737	0.01333	-1.723	-3.491 to 0.04403
		178.0	5.79	0.006667	-5.783	-7.551 to -4.016
		534.0	15.47	0.04333	-15.43	-17.20 to -13.66
		dose	Difference	t	P value	Summary
		66.00	-1.723	2.71	P > 0.05	ns
		178.0	-5.783	9.095	P<0.001	***
		534.0	-15.43	24.27	P<0.001	***

## Sheet: Sheet5
		Test the contribution from leftover plasmid DNA, supporting Fig.1F.
		Plot 4 (FL1-A/SSC-A)
		Q1-UL			Q1-UR			Q1-LL			Q1-LR
		Count	% of This Plot	Mean FL1-A	Count	% of This Plot	Mean FL1-A	Count	% of This Plot	Mean FL1-A	Count	% of This Plot	Mean FL1-A
	A01	1	0.0001	4375	0	0	0	12073	0.9996	2419.79	4	0.0003	18391
	B01 DNA-3'UTR-1	6	0.0006	8880.67	2	0.0002	17611	10752	0.9979	3443.91	15	0.0014	19523
	B02 DNA-3'UTR-2	7	0.0006	8922.43	0	0	0	10867	0.9981	3477.38	14	0.0013	19280.4
	B03 DNA-3'UTR-3	8	0.0007	7032.25	0	0	0	10877	0.9972	3432.29	22	0.002	19537.5
	C01 DNA-3'UTR-sgRNA-1	9	0.0008	7963.11	3	0.0003	321815	9355	0.8474	3651.25	1673	0.1515	352197
	C02 DNA-3'UTR-sgRNA-2	12	0.0011	8376.67	4	0.0004	463837	8999	0.8368	3700.94	1739	0.1617	326543
	C03 DNA-3'UTR-sgRNA-3	11	0.001	8765	1	0.0001	82844	9201	0.847	3660	1650	0.1519	341109
	D01 LV-3'UTR-sgRNA1-1	1	0.0001	9597	3	0.0004	22200.3	7506	0.9669	4333.67	253	0.0326	190731
	D02 LV-3'UTR-sgRNA1-2	6	0.0008	11430.2	2	0.0003	188428	6887	0.9693	4431.96	210	0.0296	209454
	D03 LV-3'UTR-sgRNA1-3	2	0.0003	10105.5	1	0.0001	468298	6987	0.9647	4454.65	253	0.0349	207381
	E01 LV-3'UTR+HBB-1	1	0.0001	5759	4	0.0005	83968.8	6559	0.8503	4320.3	1150	0.1491	204146
	E02 LV-3'UTR+HBB-2	4	0.0006	10682	4	0.0006	59596.2	5787	0.8498	4444.15	1015	0.149	229661
	E03 LV-3'UTR+HBB-3	2	0.0003	9991.5	4	0.0006	79263	5729	0.8504	4671.22	1002	0.1487	240748
	Representative 2D plots
	One-Way ANOVA analysis
	Table Analyzed	4 groups for paper
	One-way analysis of variance
	P value	< 0.0001
	P value summary	***
	Are means signif. different? (P < 0.05)	Yes
	Number of groups	4
	F	1844
	R squared	0.9986
	ANOVA Table	SS	df	MS
	Treatment (between columns)	561.7	3	187.2
	Residual (within columns)	0.8125	8	0.1016
	Total	562.5	11
	Tukey's Multiple Comparison Test	Mean Diff.	q	Significant? P < 0.05?	Summary	95% CI of diff
	DNA cas9 only vs DNA cas9+sgRNA	-15.35	83.41	Yes	***	-16.18 to -14.51
	DNA cas9 only vs LVLP only	-3.08	16.74	Yes	***	-3.913 to -2.247
	DNA cas9 only vs LVLP+sgRNA	-14.74	80.09	Yes	***	-15.57 to -13.90
	DNA cas9+sgRNA vs LVLP only	12.27	66.67	Yes	***	11.43 to 13.10
	DNA cas9+sgRNA vs LVLP+sgRNA	0.61	3.315	No	ns	-0.2233 to 1.443
	LVLP only vs LVLP+sgRNA	-11.66	63.35	Yes	***	-12.49 to -10.82

## Sheet: Sheet6
		ANOVA analysis of Cas9 mRNA level with different number of aptamers, supporting Fig.2A.
		Are means signif. different? (P < 0.05)	Yes
		Number of groups	5
		F	249.1
		R squared	0.9852
		ANOVA Table	SS	df	MS
		Treatment (between columns)	2.28	4	0.57
		Residual (within columns)	0.03433	15	0.002289
		Total	2.314	19
		Tukey's Multiple Comparison Test	Mean Diff.	q	Significant? P < 0.05?	Summary	95% CI of diff
		0xMS2 vs 1xMS2	0.2403	10.05	Yes	***	0.1358 to 0.3448
		0xMS2 vs 2xMS2	0.8217	34.35	Yes	***	0.7172 to 0.9261
		0xMS2 vs 3xMS2	0.8111	33.91	Yes	***	0.7066 to 0.9155
		0xMS2 vs 12xMS2	0.7337	30.67	Yes	***	0.6293 to 0.8382
		1xMS2 vs 2xMS2	0.5814	24.3	Yes	***	0.4769 to 0.6858
		1xMS2 vs 3xMS2	0.5708	23.86	Yes	***	0.4663 to 0.6752
		1xMS2 vs 12xMS2	0.4934	20.63	Yes	***	0.3890 to 0.5979
		2xMS2 vs 3xMS2	-0.01061	0.4434	No	ns	-0.1151 to 0.09386
		2xMS2 vs 12xMS2	-0.08794	3.676	No	ns	-0.1924 to 0.01652
		3xMS2 vs 12xMS2	-0.07733	3.233	No	ns	-0.1818 to 0.02713

## Sheet: Sheet7
Flow cytometry data				Test the effects of aptamer (MS2 stem-loop) number on genome editing by transfected plasmids. Supporting Fig.2B.
	Plot 2 (FL1-A/SSC-A)
	This Plot			Q26-UL			Q26-UR			Q26-LL			Q26-LR
	Count	% of This Plot	Mean FL1-A	Count	% of This Plot	Mean FL1-A	Count	% of This Plot	Mean FL1-A	Count	% of This Plot	Mean FL1-A	Count	% of This Plot	Mean FL1-A
A01 -ve control	15487	1	2831.33	0	0	0	0	0	0	15471	0.999	2808.78	16	0.001	24638.2
A02 -ve2	15553	1	3340	0	0	0	0	0	0	15535	0.9988	3318.5	18	0.0012	21892.8
A03 -ve3	15176	1	2746.28	0	0	0	0	0	0	15159	0.9989	2723.86	17	0.0011	22743.1
A04 Cas9-0loop-1	14776	1	37998.2	0	0	0	0	0	0	13403	0.9071	3684.03	1373	0.0929	372968
A05 Cas9-0loop-2	13746	1	44421.2	0	0	0	0	0	0	12430	0.9043	3600.87	1316	0.0957	429981
A06 Cas9-0loop-3	14175	1	37894.3	0	0	0	0	0	0	12922	0.9116	3705.55	1253	0.0884	390478
A07 Cas9-0loop-4	14228	1	41718.7	0	0	0	0	0	0	12960	0.9109	3930.24	1268	0.0891	427948
A09 1loop-1	16538	1	35890.7	0	0	0	0	0	0	15199	0.919	3669.62	1339	0.081	401632
A10 1loop-2	13774	1	30766.5	0	0	0	0	0	0	12705	0.9224	2830.98	1069	0.0776	362779
A11 1loop-3	15818	1	34796.4	0	0	0	0	0	0	14605	0.9233	3222.66	1213	0.0767	414957
A12 1loop-4	15082	1	33499.3	0	0	0	0	0	0	13958	0.9255	3283.93	1124	0.0745	408718
B01 2loopo-1	15340	1	26282.9	0	0	0	0	0	0	14410	0.9394	3249.42	930	0.0606	383178
B02 cas9-2loops2	16216	1	25856.8	0	0	0	0	0	0	15188	0.9366	2870.84	1028	0.0634	365459
B03 cas9-2loops-3	14670	1	8899.63	0	0	0	0	0	0	14401	0.9817	2733.2	269	0.0183	339022
B04 cas9-2loops-4	12962	1	28918.4	0	0	0	0	0	0	12105	0.9339	2898.38	857	0.0661	396447
B05 cas9-3loops-1	13817	1	26594.2	0	0	0	0	0	0	12969	0.9386	3195.65	848	0.0614	384443
B06 cas9-3loops-2	14667	1	34990.2	0	0	0	0	0	0	13537	0.923	3025.45	1130	0.077	417916
B07 cas9-3loops-3	13421	1	30197	0	0	0	0	0	0	12518	0.9327	3218.23	903	0.0673	404195
B08 cas9-3loops-4	14990	1	34912.7	0	0	0	0	0	0	13846	0.9237	3402.06	1144	0.0763	416290
B09 cas9-12loops-1	13105	1	32794.1	0	0	0	0	0	0	12160	0.9279	3649.29	945	0.0721	407821
B10 cas9-12loops-2	14889	1	24464.7	0	0	0	0	0	0	13997	0.9401	3021.85	892	0.0599	360940
B11 cas9-12loops-3	13991	1	31396	0	0	0	0	0	0	12975	0.9274	3439.51	1016	0.0726	388420
B12 cas9-12loops-4	13704	1	28665	0	0	0	0	0	0	12765	0.9315	3713.81	939	0.0685	367858
ANOVA analysis data
Table Analyzed	Transfected loop on reporter GFP
One-way analysis of variance
P value	< 0.0001
P value summary	***
Are means signif. different? (P < 0.05)	Yes
Number of groups	5
F	18.12
R squared	0.8381
ANOVA Table	SS	df	MS
Treatment (between columns)	17.83	4	4.459
Residual (within columns)	3.445	14	0.246
Total	21.28	18
Tukey's Multiple Comparison Test	Mean Diff.	q	Significant? P < 0.05?	Summary	95% CI of diff
0xMS2 vs 1xMS2	1.408	5.675	Yes	**	0.3145 to 2.500
0xMS2 vs 2xMS2	2.816	10.51	Yes	***	1.635 to 3.996
0xMS2 vs 3xMS2	2.103	8.477	Yes	***	1.010 to 3.195
0xMS2 vs 12xMS2	2.325	9.375	Yes	***	1.232 to 3.418
1xMS2 vs 2xMS2	1.408	5.257	Yes	*	0.2278 to 2.589
1xMS2 vs 3xMS2	0.695	2.802	No	ns	-0.3980 to 1.788
1xMS2 vs 12xMS2	0.9175	3.699	No	ns	-0.1755 to 2.010
2xMS2 vs 3xMS2	-0.7133	2.663	No	ns	-1.894 to 0.4672
2xMS2 vs 12xMS2	-0.4908	1.832	No	ns	-1.671 to 0.6897
3xMS2 vs 12xMS2	0.2225	0.8971	No	ns	-0.8705 to 1.315

## Sheet: Sheet8
	Flow cytometry data, supporting Fig.2C.
		Plot 4 (FL1-A/SSC-A)
		This Plot		Q2-UL		Q2-UR		Q2-LL		Q2-LR
		Count	Mean FL1-A	% of This Plot	Mean FL1-A	% of This Plot	Mean FL1-A	% of This Plot	Mean FL1-A	% of This Plot	Mean FL1-A
	A01 5ng 1loop-1	15083	8487.74	0	0	0	0	0.9826	2119.58	0.0174	368726
	A02 5ng 1loop-2	17122	8903.87	0	0	0	0	0.9814	2062.41	0.0186	369271
	A03 5ng 1loop-3	15953	8240.47	0	0	0	0	0.9839	2222.59	0.0161	375776
	A04 15ng 1loop-1	15854	23490	0	0	0	0	0.9417	2318.63	0.0583	365578
	A05 15ng 1loop-2	15861	22417	0	0	0	0	0.947	2307.02	0.053	381575
	A06 15ng 1loop-3	14507	30544	0	0	0	0	0.9376	2555.95	0.0624	451199
	A07 45ng 1loop-1	9602	64256.5	0	0	0	0	0.8655	3398.95	0.1345	456036
	A08 45ng 1loop-2	7887	72581	0	0	0	0	0.8409	3772.03	0.1591	436199
	A09 45ng 1loop-3	7789	70640.4	0	0	0	0	0.8294	3649.37	0.1706	396270
	B01 5ng 2loop-1	14287	6923.03	0	0	0	0	0.9884	2201.11	0.0116	408599
	B02 5ng 2loop-2	16294	5619.04	0	0	0	0	0.9888	1748.88	0.0112	348234
	B03 5ng 2loop-3	16447	6779.12	0	0	0	0	0.988	2280.31	0.012	375977
	B04 15ng 2loop-1	14115	19284.1	0	0	0	0	0.9532	1966.52	0.0468	372327
	B05 15ng 2loop-2	15072	18374.5	0	0	0	0	0.9561	2356.77	0.0439	367590
	B06 15ng 2loop-3	14557	17424.1	0	0	0	0	0.9598	2357.11	0.0402	377280
	B07 45ng 2loop-1	6578	48588.7	0	0	0	0	0.8694	3696.22	0.1306	347471
	B08 45ng 2loop-2	6123	40020.3	0	0	0	0	0.8883	3624.54	0.1117	329430
	B09 45ng 2loop-3	4573	37918.7	0	0	0	0	0.8974	3237.37	0.1026	341399
	C01 5ng 3loop-1	14987	5548.25	0	0	0	0	0.9885	2044.57	0.0115	307334
	C02 5ng 3loop-2	15726	6166.12	0	0	0	0	0.9855	2142.03	0.0145	279698
	C03 5ng 3loop-3	15277	6553.77	0	0	0	0	0.9877	2206.97	0.0123	355430
	C04 15ng 3loop-1	15635	17363.8	0	0	0	0	0.955	2262.13	0.045	338130
	C05 15ng 3loop-2	14609	19717.5	0	0	0	0	0.9485	2223.69	0.0515	341622
	C06 15ng 3loop-3	14163	20019.6	0	0	0	0	0.9542	2356.79	0.0458	387808
	C07 45ng 3loop-1	14122	33825.5	0	0	0	0	0.906	2259.47	0.094	337933
	C08 45ng 3loop-2	13603	43277.4	0	0	0	0	0.886	2352.52	0.114	361283
	C09 45ng 3loop-3	13369	45007	0	0	0	0	0.8935	2564.01	0.1065	401034
	D01 5ng 12loop-1	14451	3550.97	0	0	0	0	0.995	2023.54	0.005	308591
	D02 5ng 12loop-2	15254	3607.12	0	0	0	0	0.9945	2078.24	0.0055	279715
	D03 5ng 12loop-3	11034	4245.5	0	0	0	0	0.9942	2222.08	0.0058	351073
	D04 15ng 12loop-1	14284	9853.13	0	0	0	0	0.9753	2094.03	0.0247	316063
	D05 15ng 12loop-2	14402	9493.07	0	0	0	0	0.9769	2172.26	0.0231	318792
	D06 15ng 12loop-3	14551	11381	0	0	0	0	0.9737	2257.98	0.0263	348861
	D07 45ng 12loop-1	10096	36100.2	0	0	0	0	0.9185	2970.84	0.0815	409379
	D08 45ng 12loop-2	10147	33269.9	0	0	0	0	0.925	2946.27	0.075	407275
	D09 45ng 12loop-3	11490	37083.6	0	0	0	0	0.9166	3019.14	0.0834	411580
	Statistical analysis
	Parameter
	Table Analyzed	loops
	Two-way ANOVA
	Source of Variation	% of total variation	P value
	Interaction	4.46	< 0.0001
	Loop number	9.33	< 0.0001
	dosage	84.36	< 0.0001
	Source of Variation	P value summary	Significant?
	Interaction	***	Yes
	Loop number	***	Yes
	dosage	***	Yes
	Source of Variation	Df	Sum-of-squares	Mean square	F
	Interaction	6	34.45	5.741	9.593
	Loop number	3	72.07	24.02	40.14
	dosage	2	652	326	544.7
	Residual	24	14.36	0.5985
	Number of missing values	0
	Bonferroni posttests
	1xMS2 vs 2xMS2
	dosage	1xMS2	2xMS2	Difference	95% CI of diff.
	5.000	1.737	1.16	-0.5767	-2.682 to 1.529
	15.00	5.79	4.363	-1.427	-3.532 to 0.6787
	45.00	15.47	11.5	-3.977	-6.082 to -1.871
	dosage	Difference	t	P value	Summary
	5.000	-0.5767	0.913	P > 0.05	ns
	15.00	-1.427	2.259	P > 0.05	ns
	45.00	-3.977	6.296	P<0.001	***
	1xMS2 vs 3xMS2
	dosage	1xMS2	3xMS2	Difference	95% CI of diff.
	5.000	1.737	1.277	-0.46	-2.565 to 1.645
	15.00	5.79	4.743	-1.047	-3.152 to 1.059
	45.00	15.47	10.48	-4.99	-7.095 to -2.885
	dosage	Difference	t	P value	Summary
	5.000	-0.46	0.7283	P > 0.05	ns
	15.00	-1.047	1.657	P > 0.05	ns
	45.00	-4.99	7.9	P<0.001	***
	1xMS2 vs 12xMS2
	dosage	1xMS2	12xMS2	Difference	95% CI of diff.
	5.000	1.737	0.5433	-1.193	-3.299 to 0.9120
	15.00	5.79	2.47	-3.32	-5.425 to -1.215
	45.00	15.47	7.997	-7.477	-9.582 to -5.371
	dosage	Difference	t	P value	Summary
	5.000	-1.193	1.889	P > 0.05	ns
	15.00	-3.32	5.256	P<0.001	***
	45.00	-7.477	11.84	P<0.001	***
	2xMS2 vs 3xMS2
	dosage	2xMS2	3xMS2	Difference	95% CI of diff.
	5.000	1.16	1.277	0.1167	-1.989 to 2.222
	15.00	4.363	4.743	0.38	-1.725 to 2.485
	45.00	11.5	10.48	-1.013	-3.119 to 1.092
	dosage	Difference	t	P value	Summary
	5.000	0.1167	0.1847	P > 0.05	ns
	15.00	0.38	0.6016	P > 0.05	ns
	45.00	-1.013	1.604	P > 0.05	ns
	2xMS2 vs 12xMS2
	dosage	2xMS2	12xMS2	Difference	95% CI of diff.
	5.000	1.16	0.5433	-0.6167	-2.722 to 1.489
	15.00	4.363	2.47	-1.893	-3.999 to 0.2120
	45.00	11.5	7.997	-3.5	-5.605 to -1.395
	dosage	Difference	t	P value	Summary
	5.000	-0.6167	0.9763	P > 0.05	ns
	15.00	-1.893	2.997	P < 0.05	*
	45.00	-3.5	5.541	P<0.001	***
	3xMS2 vs 12xMS2
	dosage	3xMS2	12xMS2	Difference	95% CI of diff.
	5.000	1.277	0.5433	-0.7333	-2.839 to 1.372
	15.00	4.743	2.47	-2.273	-4.379 to -0.1680
	45.00	10.48	7.997	-2.487	-4.592 to -0.3813
	dosage	Difference	t	P value	Summary
	5.000	-0.7333	1.161	P > 0.05	ns
	15.00	-2.273	3.599	P<0.01	**
	45.00	-2.487	3.937	P<0.01	**

## Sheet: Sheet9
		t-test analysis of HBB 3' UTR on Cas9 mRNA level
		Table Analyzed	3' UTR
		Column A	No UTR
		vs	vs
		Column B	3' UTR
		Unpaired t test
		P value	0.0115
		P value summary	*
		Are means signif. different? (P < 0.05)	Yes
		One- or two-tailed P value?	Two-tailed
		t, df	t=3.589 df=6
		How big is the difference?
		Mean ± SEM of column A	1.002 ± 0.03454 N=4
		Mean ± SEM of column B	1.304 ± 0.07685 N=4
		Difference between means	-0.3024 ± 0.08426
		95% confidence interval	-0.5086 to -0.09621
		R squared	0.6822
		F test to compare variances
		F,DFn, Dfd	4.950, 3, 3
		P value	0.2218
		P value summary	ns
		Are variances significantly different?	No

## Sheet: Sheet10
		Supporting Fig.2D.	Since there are too many flow cytometry images and we think that it is unnecessary to show them.
		Assayed on 3/25/2018, used 3, 10, 30 ul of virus, P24 amount varied. Concemtration listed on the right
			Plot 1 (FL1-A/SSC-A)
			Q1-UL			Q1-UR			Q1-LL			Q1-LR
	p24 added		Count	% of This Plot	Mean FL1-A	Count	% of This Plot	Mean FL1-A	Count	% of This Plot	Mean FL1-A	Count	% of This Plot	Mean FL1-A
		A01 control	0	0	0	0	0	0	14484	0.9979	2088.84	31	0.0021	10777.3
	9.35878	A02 cas9loop-3	0	0	0	0	0	0	5584	0.9175	2976.79	502	0.0825	129549
	31.1959	A03 cas9loop-10	0	0	0	0	0	0	6542	0.8801	2923.57	891	0.1199	177115
	93.5879	A04 cas9loop-30	0	0	0	0	0	0	4434	0.8787	3052.66	612	0.1213	154203
	10.6849	A05 cas9loop3UTR-3	0	0	0	0	0	0	4536	0.8769	3030.08	637	0.1231	169457
	35.6162	A06 cas9loop3UTR-10	0	0	0	0	0	0	4779	0.8605	3132.3	775	0.1395	189791
	106.849	A07 cas9loop3UTR-30	0	0	0	0	0	0	2400	0.8293	3585.99	494	0.1707	167003
	9.48983	A08 CAS9LOOP3'MS2-3	0	0	0	0	0	0	3825	0.8729	3161.81	557	0.1271	154684
	31.6328	A09 CAS9LOOP3'MS2-10	0	0	0	0	0	0	5071	0.8604	3123.6	823	0.1396	183213
	94.8983	A10 CAS9LOOP3'MS2-30	0	0	0	0	0	0	4512	0.8365	3050.53	882	0.1635	205298
	7.54934	B08 cas9PP71loop-3	0	0	0	0	0	0	3910	0.9191	2878.22	344	0.0809	112067
	25.1645	B09 cas9PP71loop-10	0	0	0	0	0	0	4792	0.8819	2850.79	642	0.1181	162624
	75.4934	B10 cas9PP71loop-30	0	0	0	0	0	0	5708	0.8788	2818.67	787	0.1212	178529
	7.92425	B11 cas9PP7noloop-3	0	0	0	0	0	0	3528	0.8995	2772.46	394	0.1005	143230
	26.4142	B12 cas9PP7noloop-10	0	0	0	0	0	0	5303	0.8872	2950.33	674	0.1128	161553
	79.2425	C01 cas9PPnoloop-30	0	0	0	0	0	0	4210	0.8938	2833.19	500	0.1062	163204
		Assayed on 4/2/2018, 5, 15 and 45ng of p24 was added
			Plot 4 (FL1-A/SSC-A)
			Q1-UL			Q1-UR			Q1-LL			Q1-LR
			Count	% of This Plot	Mean FL1-A	Count	% of This Plot	Mean FL1-A	Count	% of This Plot	Mean FL1-A	Count	% of This Plot	Mean FL1-A
		A01 -ve control	1	0.0002	6426	0	0	0	5937	0.9978	1964.53	12	0.002	15427
		A02 cas9 no loop-5ng	0	0	0	0	0	0	9434	0.9532	2265.01	463	0.0468	182559
		A03 cas9 no loop-5ng'	0	0	0	0	0	0	7429	0.9386	2371.25	486	0.0614	185456
		A04 cas9 no loop-15ng	0	0	0	0	0	0	7288	0.9185	2390.59	647	0.0815	185285
		A05 cas9 no loop-15ng'	0	0	0	0	0	0	8824	0.9136	2402.65	834	0.0864	192423
		A06 cas9 no loop-45ng	0	0	0	0	0	0	6725	0.879	2365.77	926	0.121	201622
		A07 cas9 no loop-45ng'	1	0.0001	5565	0	0	0	7812	0.8941	2250.84	924	0.1058	169344
		A08 cas9 1loop -5ng	0	0	0	0	0	0	8866	0.9738	2450.56	239	0.0262	154269
		A09 cas9 1loop -5ng'	0	0	0	0	0	0	8959	0.9774	2393.86	207	0.0226	175098
		A10 cas9 1loop -15ng	0	0	0	0	0	0	6392	0.9588	2494.22	275	0.0412	150378
		A11 cas9 1loop -15ng'	0	0	0	0	0	0	7326	0.9549	2375.43	346	0.0451	157515
		A12 cas9 1loop -45ng	1	0.0002	8463	0	0	0	5480	0.9465	2466.79	309	0.0534	166285
		B01 cas9 1loop -45ng	2	0.0003	7899.5	0	0	0	6162	0.9432	2317.14	369	0.0565	150304
		B02 cas9 loop3'UTR-5ng	0	0	0	0	0	0	7760	0.9039	2604.33	825	0.0961	187619
		B03 cas9 1loop 3'UTR-5ng'	0	0	0	0	0	0	6374	0.905	2624.42	669	0.095	191868
		B04 cas9 1loop 3'UTR-15ng	0	0	0	0	0	0	7632	0.9033	2535.99	817	0.0967	185705
		B05 cas9 1loop 3'UTR-15ng'	4	0.0006	6601	0	0	0	5948	0.8835	2729.9	780	0.1159	196859
		B06 cas9 1loop3'UTR -45ng	0	0	0	0	0	0	4859	0.8799	2879.88	663	0.1201	200767
		B07 cas9 1loop 3'UTR-45ng'	0	0	0	0	0	0	6958	0.8889	2453.51	870	0.1111	166417
		B08 cas9 pp7no loop-5ng	1	0.0001	5154	0	0	0	7598	0.9422	2496.32	465	0.0577	172732
		B09 cas9 pp7no loop-5ng'	0	0	0	1	0.0001	13961	6788	0.9436	2551.52	405	0.0563	169967
		B10 cas9 pp7no loop-15ng	1	0.0002	6813	0	0	0	5427	0.9226	2466.88	454	0.0772	166723
		B11 cas9 pp7no loop-15ng'	0	0	0	1	0.0002	433400	6059	0.9293	2507.96	460	0.0706	192962
		B12 cas9 pp7no loop-45ng	0	0	0	2	0.0003	449406	6544	0.9268	2260.93	515	0.0729	156670
		C01 cas9 pp7no loop-45ng'	2	0.0003	6295.5	0	0	0	6555	0.9135	2414.84	619	0.0863	190451
		C02 cas9 pp7 loop-5ng	0	0	0	0	0	0	8891	0.9635	2235.49	337	0.0365	171350
		C03 cas9 pp7 loop-5ng'	1	0.0001	3369	0	0	0	8302	0.9688	2238.13	266	0.031	154224
		C04 cas9 pp7 loop-15ng	1	0.0001	7117	0	0	0	9186	0.9489	2211.1	494	0.051	157921
		C05 cas9 pp7 loop-15ng'	1	0.0001	5199	0	0	0	8860	0.949	2307.06	475	0.0509	174932
		C06 cas9 pp7 loop-45ng	0	0	0	0	0	0	7205	0.9282	2581.3	557	0.0718	174240
		C07 cas9 pp7 loop-45ng'	0	0	0	0	0	0	8574	0.9214	2295.16	731	0.0786	185848
		C08 cas9pp7loop3'UTR(V3)-5ng	2	0.0002	6425	0	0	0	8050	0.9282	2362.85	621	0.0716	167240
		C09 cas9pp7loop3'UTR(V3)-5ng'	1	0.0002	5538	0	0	0	6010	0.9422	2382.23	368	0.0577	147089
		C10 cas9pp7loop3'UTR(V3)-15ng	1	0.0002	6286	0	0	0	6028	0.9077	2527.96	612	0.0922	182568
		C11 cas9pp7loop3'UTR(V3-15ng'	2	0.0002	7591.5	1	0.0001	22071	9674	0.9217	1998.77	819	0.078	172879
		C12 cas9pp7loop3'UTR(V3)-45ng	1	0.0002	5469	0	0	0	4387	0.89	2709.89	541	0.1098	170435
		D01 cas9pp7loop3'UTR(V3-45ng'	3	0.0003	7267	1	0.0001	10828	8349	0.8991	2445.48	933	0.1005	180165
		Performed on 4/23/2018, used 5, 15 and 45 ng of p24
			Plot 7 (FL1-A/SSC-A)
			Q1-UL			Q1-UR			Q1-LL			Q1-LR
			Count	% of This Plot	Mean FL1-A	Count	% of This Plot	Mean FL1-A	Count	% of This Plot	Mean FL1-A	Count	% of This Plot	Mean FL1-A
		A01 -ve control	3	0.0003	2862.33	0	0	0	9285	0.9988	1199.28	8	0.0009	7647.88
		A02 Cas9 No loop 5-1	6	0.0011	3445.83	1	0.0002	9673	5444	0.9862	1851.81	69	0.0125	135645
		A03Cas9 No loop 5-2	9	0.0017	3382.44	1	0.0002	8431	5310	0.985	1819.91	71	0.0132	113008
		A04 Cas9 No loop 15-1	14	0.0025	3388.64	0	0	0	5551	0.9828	1744.32	83	0.0147	135812
		A05 Cas9 No loop 15-2	30	0.0086	3699.17	3	0.0009	6106	3395	0.9761	2040.6	50	0.0144	81193.1
		A06 Cas9 No loop 45-1	23	0.0086	3716.22	1	0.0004	44979	2504	0.9396	2183.83	137	0.0514	106256
		A07 Cas9 No loop 45-2	2	0.0009	4099	2	0.0009	5597	2039	0.9418	1923.64	122	0.0564	138174
		B02 CAS9 1 LOOP 5-1	0	0	0	0	0	0	1715	0.9565	961.83	78	0.0435	89845.5
		B03 CAS9 1 LOOP 5-2	9	0.0051	3609.22	2	0.0011	49620.5	1678	0.9475	1988.23	82	0.0463	142597
		B04 CAS9 1 LOOP 15-1	13	0.006	3453.46	4	0.0018	14609.2	2015	0.929	2096.65	137	0.0632	114252
		B05 CAS9 1 LOOP 15-2	15	0.0058	3549.07	3	0.0012	20926.7	2434	0.942	2035.94	132	0.0511	135125
		B06 CAS9 1 LOOP 45-1	13	0.0063	3567.92	4	0.0019	7792	1892	0.9105	2206	169	0.0813	195569
		B07 CAS9 1 LOOP 45-2	22	0.0081	3236.05	2	0.0007	68713.5	2512	0.9218	2056.25	189	0.0694	144641
		B08 CAS9 1 LOOP 3'UTR 5-1	13	0.0057	3556.77	3	0.0013	138925	2023	0.8928	1995.78	227	0.1002	171285
		B09 CAS9 1 LOOP 3'UTR 5-2	19	0.0079	3379.58	6	0.0025	77109.2	2101	0.8769	2193.58	270	0.1127	154789
		B10 CAS9 1 LOOP 3'UTR 15-1	8	0.0031	4096.25	7	0.0027	248451	2291	0.8768	2053.88	307	0.1175	220295
		B11 CAS9 1 LOOP 3'UTR 15-2	15	0.0087	3818.87	6	0.0035	103399	1471	0.8488	2238.64	241	0.1391	164813
		B12 CAS9 1 LOOP 3'UTR 45-1	3	0.0041	4276	7	0.0095	92600.1	626	0.8482	2489.22	102	0.1382	95595.5
		C01 CAS9 1 LOOP 3'UTR 45-2	7	0.0038	4090.14	2	0.0011	6180	1591	0.8723	2255.42	224	0.1228	222668
		C02 CAS9 PP7 1 LOOP 5-1	8	0.0027	3524	1	0.0003	5577	2807	0.9442	1756.29	157	0.0528	132778
		C03 CAS9 PP7 1 LOOP 5-2	7	0.0023	3284.43	0	0	0	2895	0.9489	1779.46	149	0.0488	161402
		C04 CAS9 PP7 1 LOOP 15-1	2	0.0008	3658.5	1	0.0004	177680	2381	0.9222	1887.79	198	0.0767	202151
		C05 CAS9 PP7 1 LOOP 15-2	13	0.0047	3499.85	4	0.0015	39976.8	2513	0.9132	1941.21	222	0.0807	161635
		C06 CAS9 PP7 1 LOOP 45-1	7	0.0024	3681.14	0	0	0	2615	0.9092	1884.73	254	0.0883	178397
		C07 CAS9 PP7 1 LOOP 45-2	12	0.0048	3386	3	0.0012	93107	2258	0.8957	1986.87	248	0.0984	171621
		C08 CAS9 PP7 NO LOOP 5-1	11	0.0034	3081.09	1	0.0003	7989	2998	0.9185	1938.24	254	0.0778	140939
		C09 CAS9 PP7 NO LOOP 5-2	9	0.0028	3332.11	1	0.0003	6476	2964	0.9292	1957.92	216	0.0677	148231
		C10 CAS9 PP7 NO LOOP 15-1	7	0.0034	2971	6	0.0029	101513	1833	0.8889	2232.67	216	0.1048	148177
		C11 CAS9 PP7 NO LOOP 15-2	13	0.0046	3463.46	4	0.0014	6406.5	2569	0.9005	2064.61	267	0.0936	194418
		C12 CAS9 PP7 NO LOOP 45-1	24	0.0098	3515.75	6	0.0024	17801.3	2215	0.9026	2042.14	209	0.0852	155428
		D01 CAS9 PP7 NO LOOP 45-2	10	0.003	3451.2	3	0.0009	8496.33	2989	0.9063	1974.35	296	0.0898	218582
		Assayed on 5/13/2108, used 5, 15 and 45 ng p24
			Plot 5 (FL1-A/SSC-A)
			Q1-UL			Q1-UR			Q1-LL			Q1-LR
			Count	% of This Plot	Mean FL1-A	Count	% of This Plot	Mean FL1-A	Count	% of This Plot	Mean FL1-A	Count	% of This Plot	Mean FL1-A
		A01 Neg	0	0	0	0	0	0	15181	0.9983	3011.51	26	0.0017	14692.7
		A02 0loop 0MS 5-1	0	0	0	0	0	0	15409	0.9948	2916.01	81	0.0052	128408
		A03 0loop 0MS 5-2	0	0	0	0	0	0	15435	0.9969	2735.77	48	0.0031	120511
		A04 0loop 0MS 15-1	0	0	0	0	0	0	14294	0.9887	2930.63	164	0.0113	194154
		A05 0loop 0MS 15-2	0	0	0	0	0	0	14710	0.9897	2881.96	153	0.0103	176490
		A06 0loop 0MS 45-1	0	0	0	0	0	0	14378	0.9786	3040.44	314	0.0214	208281
		A07 0loop 0MS 45-2	0	0	0	0	0	0	13677	0.982	2864.88	250	0.018	165628
		A08 0loop MS 5-1	0	0	0	0	0	0	13810	0.9457	3008.34	793	0.0543	282248
		A09 0loop 1MS 5-2	0	0	0	0	0	0	12559	0.9456	2946.91	723	0.0544	237027
		A10 0loop MS 15-1	0	0	0	0	0	0	11996	0.9234	2940.15	995	0.0766	233853
		A11 0loop MS 15-2	0	0	0	0	0	0	13635	0.9157	3156.94	1255	0.0843	289301
		A12 0loop MS 45-1	0	0	0	0	0	0	13083	0.912	2966.02	1262	0.088	247733
		B01 0loop MS 45-2	0	0	0	0	0	0	11136	0.8942	3262.85	1318	0.1058	321345
		B02 Cas9 1loop MS 5-1	0	0	0	0	0	0	15530	0.9903	2857.89	152	0.0097	159042
		B03 Cas91loop MS 5-2	0	0	0	0	0	0	15945	0.9878	2909.95	197	0.0122	198859
		B04 Cas91loop MS 15-1	0	0	0	0	0	0	14855	0.9737	2921.14	402	0.0263	196016
		B05 Cas91loop MS 15-2	0	0	0	0	0	0	14613	0.9748	2968.71	377	0.0252	249599
		B06 Cas91loop MS 45-1	0	0	0	0	0	0	14207	0.9514	2960.27	725	0.0486	233841
		B07 Cas91loop MS 45-2	0	0	0	0	0	0	13694	0.9479	2938.52	753	0.0521	228938
		B08 0loop 3'UTR 5-1	0	0	0	0	0	0	12805	0.9578	2882.72	564	0.0422	214043
		B09 0loop 3'UTR 5-1	0	0	0	0	0	0	13472	0.9613	2829.86	542	0.0387	198262
		B10 0loop 3'UTR 15-1	0	0	0	0	0	0	12623	0.9306	2927.67	942	0.0694	224051
		B11 0loop 3'UTR 15-2	0	0	0	0	0	0	13019	0.9372	2960.23	872	0.0628	232259
		B12 0loop 3'UTR 45-1	0	0	0	0	0	0	12751	0.9141	2955.44	1199	0.0859	234350
		C01 0loop 3'UTR 45-2	0	0	0	0	0	0	11423	0.9226	2984.47	958	0.0774	240594
		C02 1loop 3'UTR 5-1	0	0	0	0	0	0	11690	0.9068	3218.99	1201	0.0932	301596
		C03 1loop 3'UTR 5-2	0	0	0	0	0	0	12187	0.9138	2938.35	1149	0.0862	227665
		C04 1loop 3'UTR 15-1	0	0	0	0	0	0	13079	0.9039	2818.99	1390	0.0961	213227
		C05 1loop 3'UTR 15-2	0	0	0	0	0	0	13466	0.894	2941.88	1596	0.106	226193
		C06 1loop 3'UTR 45-1	0	0	0	0	0	0	12547	0.8744	3039.22	1803	0.1256	263088
		C07 1loop 3'UTR 45-2	0	0	0	0	0	0	11873	0.8889	2706.38	1484	0.1111	199911
		Two-way ANOVA analysis of MCP/MS2 packaged SaCas9 LVLPs (analysis of data from 4/2, 4/23, and 5/3/2018)											Two-way ANOVA analysis of PCP/PP7 packaged SaCas9 LVLPs, (analysis of data from 4/2, 4/23, and 5/3/2018)
		Parameter											Parameter
		Table Analyzed	MCP revision										Table Analyzed	PCP revision
		Two-way ANOVA											Two-way ANOVA
		Source of Variation	% of total variation	P value									Source of Variation	% of total variation	P value
		Interaction	1.53	0.7084									Interaction	2.93	0.0641
		Particle type	71.1	< 0.0001									Particle type	78.69	< 0.0001
		p24 (ng)	9.41	< 0.0001									p24 (ng)	12.13	< 0.0001
		Source of Variation	P value summary	Significant?									Source of Variation	P value summary	Significant?
		Interaction	ns	No									Interaction	ns	No
		Particle type	***	Yes									Particle type	***	Yes
		p24 (ng)	***	Yes									p24 (ng)	***	Yes
		Source of Variation	Df	Sum-of-squares	Mean square	F							Source of Variation	Df	Sum-of-squares	Mean square	F
		Interaction	8	17.09	2.136	0.6785							Interaction	6	13.32	2.22	2.263
		Particle type	4	792	198	62.89							Particle type	3	357.9	119.3	121.6
		p24 (ng)	2	104.8	52.41	16.65							p24 (ng)	2	55.18	27.59	28.13
		Residual	57	179.4	3.148								Residual	30	29.43	0.981
		Number of missing values	18										Number of missing values	30
		Bonferroni posttests											Bonferroni posttests
		No MCP-Cas90xMS2 vs MCP-Cas90xMS2											No PCP-Cas90xPP7 vs PCP-Cas90xPP7
		p24 (ng)	No MCP-Cas90xMS2	MCP-Cas90xMS2	Difference	95% CI of diff.							p24 (ng)	No PCP-Cas90xPP7	PCP-Cas90xPP7	Difference	95% CI of diff.
		5.000	0.395	4.043	3.648	-0.1321 to 7.429							5.000	0.395	6.488	6.093	3.810 to 8.375
		15.00	1.048	5.965	4.918	1.137 to 8.698							15.00	1.048	8.655	7.608	5.325 to 9.890
		45.00	1.928	8.807	6.879	3.099 to 10.66							45.00	1.928	8.355	6.428	4.145 to 8.710
		p24 (ng)	Difference	t	P value	Summary							p24 (ng)	Difference	t	P value	Summary
		5.000	3.648	3.185	P<0.01	**							5.000	6.093	8.699	P<0.001	***
		15.00	4.918	4.294	P<0.001	***							15.00	7.608	10.86	P<0.001	***
		45.00	6.879	6.006	P<0.001	***							45.00	6.428	9.178	P<0.001	***
		No MCP-Cas90xMS2 vs MCP-Cas91xMS2											No PCP-Cas90xPP7 vs PCP-Cas91xPP7
		p24 (ng)	No MCP-Cas90xMS2	MCP-Cas91xMS2	Difference	95% CI of diff.							p24 (ng)	No PCP-Cas90xPP7	PCP-Cas91xPP7	Difference	95% CI of diff.
		5.000	0.395	2.675	2.28	-1.500 to 6.060							5.000	0.395	4.228	3.833	1.550 to 6.115
		15.00	1.048	4.202	3.154	-0.6263 to 6.935							15.00	1.048	6.483	5.435	3.152 to 7.718
		45.00	1.928	6.022	4.094	0.3137 to 7.875							45.00	1.928	8.428	6.5	4.217 to 8.783
		p24 (ng)	Difference	t	P value	Summary							p24 (ng)	Difference	t	P value	Summary
		5.000	2.28	1.991	P > 0.05	ns							5.000	3.833	5.472	P<0.001	***
		15.00	3.154	2.754	P < 0.05	*							15.00	5.435	7.76	P<0.001	***
		45.00	4.094	3.575	P<0.01	**							45.00	6.5	9.281	P<0.001	***
		No MCP-Cas90xMS2 vs MCP-Cas90xMS2-3'UTR											No PCP-Cas90xPP7 vs PCP-Cas91xPP7-3'UTR
		p24 (ng)	No MCP-Cas90xMS2	MCP-Cas90xMS2-3'UTR	Difference	95% CI of diff.							p24 (ng)	No PCP-Cas90xPP7	PCP-Cas91xPP7-3'UTR	Difference	95% CI of diff.
		5.000	0.395	4.045	3.65	-1.422 to 8.722							5.000	0.395	6.465	6.07	3.274 to 8.866
		15.00	1.048	6.61	5.563	0.4905 to 10.63							15.00	1.048	8.51	7.463	4.667 to 10.26
		45.00	1.928	8.165	6.238	1.165 to 11.31							45.00	1.928	10.52	8.588	5.792 to 11.38
		p24 (ng)	Difference	t	P value	Summary							p24 (ng)	Difference	t	P value	Summary
		5.000	3.65	2.375	P > 0.05	ns							5.000	6.07	7.077	P<0.001	***
		15.00	5.563	3.62	P<0.01	**							15.00	7.463	8.7	P<0.001	***
		45.00	6.238	4.059	P<0.001	***							45.00	8.588	10.01	P<0.001	***
		No MCP-Cas90xMS2 vs MCP-Cas91xMS2-3'UTR											PCP-Cas90xPP7 vs PCP-Cas91xPP7
		p24 (ng)	No MCP-Cas90xMS2	MCP-Cas91xMS2-3'UTR	Difference	95% CI of diff.							p24 (ng)	PCP-Cas90xPP7	PCP-Cas91xPP7	Difference	95% CI of diff.
		5.000	0.395	9.723	9.328	5.548 to 13.11							5.000	6.488	4.228	-2.26	-4.543 to 0.02269
		15.00	1.048	11.19	10.14	6.360 to 13.92							15.00	8.655	6.483	-2.173	-4.455 to 0.1102
		45.00	1.928	12.15	10.22	6.440 to 14.00							45.00	8.355	8.428	0.0725	-2.210 to 2.355
		p24 (ng)	Difference	t	P value	Summary							p24 (ng)	Difference	t	P value	Summary
		5.000	9.328	8.145	P<0.001	***							5.000	-2.26	3.227	P<0.01	**
		15.00	10.14	8.854	P<0.001	***							15.00	-2.173	3.102	P < 0.05	*
		45.00	10.22	8.924	P<0.001	***							45.00	0.0725	0.1035	P > 0.05	ns
		MCP-Cas90xMS2 vs MCP-Cas91xMS2											PCP-Cas90xPP7 vs PCP-Cas91xPP7-3'UTR
		p24 (ng)	MCP-Cas90xMS2	MCP-Cas91xMS2	Difference	95% CI of diff.							p24 (ng)	PCP-Cas90xPP7	PCP-Cas91xPP7-3'UTR	Difference	95% CI of diff.
		5.000	4.043	2.675	-1.368	-4.750 to 2.013							5.000	6.488	6.465	-0.0225	-2.818 to 2.773
		15.00	5.965	4.202	-1.763	-5.145 to 1.618							15.00	8.655	8.51	-0.145	-2.941 to 2.651
		45.00	8.807	6.022	-2.785	-6.166 to 0.5964							45.00	8.355	10.52	2.16	-0.6357 to 4.956
		p24 (ng)	Difference	t	P value	Summary							p24 (ng)	Difference	t	P value	Summary
		5.000	-1.368	1.336	P > 0.05	ns							5.000	-0.0225	0.02623	P > 0.05	ns
		15.00	-1.763	1.721	P > 0.05	ns							15.00	-0.145	0.169	P > 0.05	ns
		45.00	-2.785	2.719	P < 0.05	*							45.00	2.16	2.518	P > 0.05	ns
		MCP-Cas90xMS2 vs MCP-Cas90xMS2-3'UTR											PCP-Cas91xPP7 vs PCP-Cas91xPP7-3'UTR
		p24 (ng)	MCP-Cas90xMS2	MCP-Cas90xMS2-3'UTR	Difference	95% CI of diff.							p24 (ng)	PCP-Cas91xPP7	PCP-Cas91xPP7-3'UTR	Difference	95% CI of diff.
		5.000	4.043	4.045	0.001667	-4.780 to 4.784							5.000	4.228	6.465	2.238	-0.5582 to 5.033
		15.00	5.965	6.61	0.645	-4.137 to 5.427							15.00	6.483	8.51	2.028	-0.7682 to 4.823
		45.00	8.807	8.165	-0.6417	-5.424 to 4.140							45.00	8.428	10.52	2.088	-0.7082 to 4.883
		p24 (ng)	Difference	t	P value	Summary							p24 (ng)	Difference	t	P value	Summary
		5.000	0.001667	0.00115	P > 0.05	ns							5.000	2.238	2.609	P < 0.05	*
		15.00	0.645	0.4452	P > 0.05	ns							15.00	2.028	2.364	P > 0.05	ns
		45.00	-0.6417	0.4429	P > 0.05	ns							45.00	2.088	2.434	P > 0.05	ns
		MCP-Cas90xMS2 vs MCP-Cas91xMS2-3'UTR
		p24 (ng)	MCP-Cas90xMS2	MCP-Cas91xMS2-3'UTR	Difference	95% CI of diff.
		5.000	4.043	9.723	5.68	2.299 to 9.061
		15.00	5.965	11.19	5.223	1.842 to 8.605
		45.00	8.807	12.15	3.342	-0.03970 to 6.723
		p24 (ng)	Difference	t	P value	Summary
		5.000	5.68	5.545	P<0.001	***
		15.00	5.223	5.099	P<0.001	***
		45.00	3.342	3.262	P<0.01	**
		MCP-Cas91xMS2 vs MCP-Cas90xMS2-3'UTR
		p24 (ng)	MCP-Cas91xMS2	MCP-Cas90xMS2-3'UTR	Difference	95% CI of diff.
		5.000	2.675	4.045	1.37	-3.412 to 6.152
		15.00	4.202	6.61	2.408	-2.374 to 7.190
		45.00	6.022	8.165	2.143	-2.639 to 6.925
		p24 (ng)	Difference	t	P value	Summary
		5.000	1.37	0.9457	P > 0.05	ns
		15.00	2.408	1.662	P > 0.05	ns
		45.00	2.143	1.479	P > 0.05	ns
		MCP-Cas91xMS2 vs MCP-Cas91xMS2-3'UTR
		p24 (ng)	MCP-Cas91xMS2	MCP-Cas91xMS2-3'UTR	Difference	95% CI of diff.
		5.000	2.675	9.723	7.048	3.667 to 10.43
		15.00	4.202	11.19	6.987	3.605 to 10.37
		45.00	6.022	12.15	6.127	2.745 to 9.508
		p24 (ng)	Difference	t	P value	Summary
		5.000	7.048	6.881	P<0.001	***
		15.00	6.987	6.82	P<0.001	***
		45.00	6.127	5.981	P<0.001	***
		MCP-Cas90xMS2-3'UTR vs MCP-Cas91xMS2-3'UTR
		p24 (ng)	MCP-Cas90xMS2-3'UTR	MCP-Cas91xMS2-3'UTR	Difference	95% CI of diff.
		5.000	4.045	9.723	5.678	0.8964 to 10.46
		15.00	6.61	11.19	4.578	-0.2036 to 9.360
		45.00	8.165	12.15	3.983	-0.7986 to 8.765
		p24 (ng)	Difference	t	P value	Summary
		5.000	5.678	3.92	P<0.001	***
		15.00	4.578	3.16	P<0.01	**
		45.00	3.983	2.75	P < 0.05	*

[truncated: 3 more sheets: Sheet11, Sheet12, Sheet13]
